# Supplementary material for: Strong evidence supports the use of estradiol therapy for the treatment of vaginal inflammation: a two-way Mendelian randomization study
Source: Eur J Med Res. 2024 Jun 18;29:339. doi: 10.1186/s40001-024-01914-4 (PMC11186076; doi:10.1186/s40001-024-01914-4)
Supplement: Supplementary file 2 — Supplementary Material 2. [file 40001_2024_1914_MOESM2_ESM.xlsx]

## Sheet: Sheet1
exp	SNP	samplesize.exposure	chr.exposure	pos.exposure	effect_allele.exposure	other_allele.exposure	beta.exposure	se.exposure	pval.exposure	id.exposure	F	MR-PRESSO.P(based on TwoSampleMR)
Oestradiol	rs184457477	54498	7	2016230	C	G	174.28	28.234	6.76457e-10	ukb-d-30800_raw	38.1022	p > 0.05
Oestradiol	rs10835638	54498	11	30252352	T	G	-20.408	3.4473	3.24026e-09	ukb-d-30800_raw	35.0463	p > 0.05
Oestradiol	rs7949790	54498	11	30374608	G	A	-19.11	3.3126	8.03212e-09	ukb-d-30800_raw	33.28	p > 0.05
Vaginitis	rs55647109	NA	1	221964026	T	C	1.8467	0.4522	4.43803e-05	finn-b-N14_VAGINITIS	16.6775	p > 0.05
Vaginitis	rs10494757	NA	1	197507411	T	C	0.2802	0.061	4.29101e-06	finn-b-N14_VAGINITIS	21.0997	p > 0.05
Vaginitis	rs112959040	NA	1	176993181	T	A	0.2737	0.0626	1.21501e-05	finn-b-N14_VAGINITIS	19.1162	p > 0.05
Vaginitis	rs74760246	NA	1	197341587	T	A	0.2589	0.0614	2.509e-05	finn-b-N14_VAGINITIS	17.7798	p > 0.05
Vaginitis	rs76312929	NA	1	197709961	A	G	0.2708	0.0633	1.88799e-05	finn-b-N14_VAGINITIS	18.3016	p > 0.05
Vaginitis	rs72656535	NA	1	28291321	T	C	0.5347	0.1246	1.766e-05	finn-b-N14_VAGINITIS	18.4155	p > 0.05
Vaginitis	rs72669879	NA	1	58928888	A	G	0.534	0.1206	9.57591e-06	finn-b-N14_VAGINITIS	19.606	p > 0.05
Vaginitis	rs72678813	NA	1	59197970	G	A	0.4344	0.0964	6.59705e-06	finn-b-N14_VAGINITIS	20.3061	p > 0.05
Vaginitis	rs78381757	NA	1	197844038	A	G	0.2745	0.0636	1.60801e-05	finn-b-N14_VAGINITIS	18.6282	p > 0.05
Vaginitis	rs145551058	NA	2	26796574	G	A	0.5103	0.1139	7.50896e-06	finn-b-N14_VAGINITIS	20.0726	p > 0.05
Vaginitis	rs114605943	NA	2	27521107	G	C	0.389	0.0905	1.70899e-05	finn-b-N14_VAGINITIS	18.4757	p > 0.05
Vaginitis	rs141910811	NA	2	26573477	C	A	0.5407	0.1167	3.57199e-06	finn-b-N14_VAGINITIS	21.467	p > 0.05
Vaginitis	rs142326416	NA	2	26990081	G	A	0.3872	0.093	3.125e-05	finn-b-N14_VAGINITIS	17.3342	p > 0.05
Vaginitis	rs114612460	NA	2	27729193	T	C	0.3842	0.0899	1.923e-05	finn-b-N14_VAGINITIS	18.264	p > 0.05
Vaginitis	rs76424400	NA	2	53619655	C	T	0.8511	0.2065	3.75803e-05	finn-b-N14_VAGINITIS	16.9872	p > 0.05
Vaginitis	rs11897919	NA	2	731508	G	C	2.5789	0.5469	2.41002e-06	finn-b-N14_VAGINITIS	22.2358	p > 0.05
Vaginitis	rs182666832	NA	2	26253724	C	G	0.5434	0.1219	8.33105e-06	finn-b-N14_VAGINITIS	19.8716	p > 0.05
Vaginitis	rs929566	NA	2	191521441	G	C	0.1817	0.0434	2.89501e-05	finn-b-N14_VAGINITIS	17.5279	p > 0.05
Vaginitis	rs75465754	NA	2	191708163	T	C	0.2754	0.0664	3.40103e-05	finn-b-N14_VAGINITIS	17.2025	p > 0.05
Vaginitis	rs144035289	NA	2	27130170	T	C	0.466	0.1065	1.19801e-05	finn-b-N14_VAGINITIS	19.1458	p > 0.05
Vaginitis	rs76728519	NA	2	27406648	T	C	0.396	0.0905	1.22e-05	finn-b-N14_VAGINITIS	19.1467	p > 0.05
Vaginitis	rs36076008	NA	2	113313335	A	G	0.8018	0.19	2.43703e-05	finn-b-N14_VAGINITIS	17.8084	p > 0.05
Vaginitis	rs12471283	NA	2	168560488	G	A	-0.2658	0.0631	2.54501e-05	finn-b-N14_VAGINITIS	17.744	p > 0.05
Vaginitis	rs28521663	NA	2	105846716	C	T	-0.1512	0.0353	1.88499e-05	finn-b-N14_VAGINITIS	18.3465	p > 0.05
Vaginitis	rs146591377	NA	3	135112085	C	G	1.4175	0.2843	6.17007e-07	finn-b-N14_VAGINITIS	24.8595	p > 0.05
Vaginitis	rs3929518	NA	3	171562199	C	T	0.146	0.0327	7.79005e-06	finn-b-N14_VAGINITIS	19.9347	p > 0.05
Vaginitis	rs142934043	NA	3	135794247	G	T	0.9602	0.2241	1.826e-05	finn-b-N14_VAGINITIS	18.3586	p > 0.05
Vaginitis	rs56122465	NA	3	149079429	T	C	0.1381	0.0327	2.36401e-05	finn-b-N14_VAGINITIS	17.8358	p > 0.05
Vaginitis	rs770999	NA	3	3352539	C	T	0.6574	0.1609	4.394e-05	finn-b-N14_VAGINITIS	16.6935	p > 0.05
Vaginitis	rs13116076	NA	4	134186608	C	G	0.3675	0.0793	3.56303e-06	finn-b-N14_VAGINITIS	21.4767	p > 0.05
Vaginitis	rs116116223	NA	4	134870144	G	A	0.4587	0.0982	2.97399e-06	finn-b-N14_VAGINITIS	21.819	p > 0.05
Vaginitis	rs4698251	NA	4	14344819	C	G	0.1718	0.0387	9.12893e-06	finn-b-N14_VAGINITIS	19.7072	p > 0.05
Vaginitis	rs561853947	NA	4	135132915	A	G	0.4513	0.0992	5.377e-06	finn-b-N14_VAGINITIS	20.697	p > 0.05
Vaginitis	rs11735324	NA	4	11471999	G	A	-0.1529	0.0376	4.71205e-05	finn-b-N14_VAGINITIS	16.5363	p > 0.05
Vaginitis	rs7693110	NA	4	184557793	A	C	0.1555	0.0369	2.553e-05	finn-b-N14_VAGINITIS	17.7586	p > 0.05
Vaginitis	rs143205254	NA	5	19971049	T	C	1.5709	0.3691	2.08099e-05	finn-b-N14_VAGINITIS	18.1138	p > 0.05
Vaginitis	rs13167468	NA	5	149153043	C	T	0.2151	0.0516	3.07999e-05	finn-b-N14_VAGINITIS	17.3773	p > 0.05
Vaginitis	rs75127828	NA	5	165409921	A	G	0.8218	0.1993	3.72598e-05	finn-b-N14_VAGINITIS	17.0027	p > 0.05
Vaginitis	rs12514688	NA	5	4531371	C	T	-0.1804	0.0413	1.22899e-05	finn-b-N14_VAGINITIS	19.0798	p > 0.05
Vaginitis	rs74491794	NA	5	104124813	G	A	0.2591	0.0592	1.20901e-05	finn-b-N14_VAGINITIS	19.1554	p > 0.05
Vaginitis	rs72730555	NA	5	34736792	A	G	0.1768	0.0396	8.12494e-06	finn-b-N14_VAGINITIS	19.9331	p > 0.05
Vaginitis	rs16903234	NA	5	87833801	A	T	0.1879	0.0451	3.09999e-05	finn-b-N14_VAGINITIS	17.358	p > 0.05
Vaginitis	rs6595573	NA	5	124411766	A	G	-0.1341	0.0327	4.05695e-05	finn-b-N14_VAGINITIS	16.8175	p > 0.05
Vaginitis	rs17236381	NA	5	66800946	A	C	0.2036	0.0483	2.503e-05	finn-b-N14_VAGINITIS	17.7689	p > 0.05
Vaginitis	rs147551892	NA	6	135551486	C	T	0.4719	0.1122	2.58601e-05	finn-b-N14_VAGINITIS	17.6894	p > 0.05
Vaginitis	rs803446	NA	6	151265214	A	G	-0.2092	0.0504	3.322e-05	finn-b-N14_VAGINITIS	17.2291	p > 0.05
Vaginitis	rs12212416	NA	6	74372555	A	G	0.5618	0.1345	2.94503e-05	finn-b-N14_VAGINITIS	17.4469	p > 0.05
Vaginitis	rs72836088	NA	6	19842560	A	T	0.5328	0.1256	2.231e-05	finn-b-N14_VAGINITIS	17.9949	p > 0.05
Vaginitis	rs1761928	NA	6	6445863	G	T	0.213	0.0513	3.29102e-05	finn-b-N14_VAGINITIS	17.2395	p > 0.05
Vaginitis	rs17849443	NA	6	3154871	C	A	0.1394	0.0343	4.81504e-05	finn-b-N14_VAGINITIS	16.5172	p > 0.05
Vaginitis	rs13213825	NA	6	90048609	C	A	0.1603	0.0369	1.40001e-05	finn-b-N14_VAGINITIS	18.8718	p > 0.05
Vaginitis	rs34992850	NA	7	77987844	A	G	-0.143	0.0338	2.33099e-05	finn-b-N14_VAGINITIS	17.8994	p > 0.05
Vaginitis	rs2535757	NA	7	103173864	A	G	0.28	0.0657	2.03901e-05	finn-b-N14_VAGINITIS	18.1629	p > 0.05
Vaginitis	rs193845	NA	7	105581448	A	C	-0.2147	0.0499	1.685e-05	finn-b-N14_VAGINITIS	18.5124	p > 0.05
Vaginitis	rs56747456	NA	8	66883232	T	C	0.177	0.041	1.56498e-05	finn-b-N14_VAGINITIS	18.6371	p > 0.05
Vaginitis	rs117033852	NA	8	70867551	T	C	-0.8416	0.195	1.591e-05	finn-b-N14_VAGINITIS	18.627	p > 0.05
Vaginitis	rs6470618	NA	8	129320730	T	G	-0.173	0.041	2.41002e-05	finn-b-N14_VAGINITIS	17.8043	p > 0.05
Vaginitis	rs35990411	NA	8	8417561	G	C	-0.1523	0.0337	6.26397e-06	finn-b-N14_VAGINITIS	20.424	p > 0.05
Vaginitis	rs74721669	NA	8	14543789	A	G	0.2153	0.0505	2.01799e-05	finn-b-N14_VAGINITIS	18.1763	p > 0.05
Vaginitis	rs138052365	NA	8	144025811	G	A	0.2742	0.0675	4.90196e-05	finn-b-N14_VAGINITIS	16.5016	p > 0.05
Vaginitis	rs182493919	NA	8	144692538	T	C	2.0141	0.4857	3.36899e-05	finn-b-N14_VAGINITIS	17.1959	p > 0.05
Vaginitis	rs4979271	NA	9	116415428	A	T	0.1432	0.0337	2.082e-05	finn-b-N14_VAGINITIS	18.0562	p > 0.05
Vaginitis	rs10513223	NA	9	116697000	T	C	-0.1335	0.0322	3.45303e-05	finn-b-N14_VAGINITIS	17.189	p > 0.05
Vaginitis	rs74602745	NA	9	11227530	C	T	0.3275	0.0801	4.31003e-05	finn-b-N14_VAGINITIS	16.717	p > 0.05
Vaginitis	rs10978428	NA	9	108900606	C	T	0.455	0.111	4.176e-05	finn-b-N14_VAGINITIS	16.8026	p > 0.05
Vaginitis	rs7855921	NA	9	121149060	A	G	-0.1372	0.0336	4.469e-05	finn-b-N14_VAGINITIS	16.6736	p > 0.05
Vaginitis	rs183154142	NA	10	26378319	G	A	0.4246	0.1038	4.30497e-05	finn-b-N14_VAGINITIS	16.7327	p > 0.05
Vaginitis	rs72841548	NA	10	127297274	G	A	0.3257	0.0791	3.81997e-05	finn-b-N14_VAGINITIS	16.9544	p > 0.05
Vaginitis	rs12413978	NA	10	130854108	A	G	0.6473	0.1454	8.50707e-06	finn-b-N14_VAGINITIS	19.819	p > 0.05
Vaginitis	rs12256519	NA	10	53808859	A	G	0.2174	0.0524	3.29102e-05	finn-b-N14_VAGINITIS	17.213	p > 0.05
Vaginitis	rs113836570	NA	10	133460376	G	A	0.3224	0.0793	4.78498e-05	finn-b-N14_VAGINITIS	16.5289	p > 0.05
Vaginitis	rs76261162	NA	10	25384745	T	G	0.1858	0.045	3.59203e-05	finn-b-N14_VAGINITIS	17.0477	p > 0.05
Vaginitis	rs80308802	NA	10	26596146	A	T	0.4199	0.1011	3.27198e-05	finn-b-N14_VAGINITIS	17.25	p > 0.05
Vaginitis	rs2660024	NA	10	68316028	A	G	-0.1614	0.039	3.48498e-05	finn-b-N14_VAGINITIS	17.1269	p > 0.05
Vaginitis	rs7914875	NA	10	68170947	C	T	0.1643	0.0391	2.688e-05	finn-b-N14_VAGINITIS	17.6572	p > 0.05
Vaginitis	rs75102105	NA	11	115612253	A	G	0.6724	0.1444	3.21004e-06	finn-b-N14_VAGINITIS	21.6831	p > 0.05
Vaginitis	rs17849355	NA	11	499066	T	C	0.3135	0.076	3.69003e-05	finn-b-N14_VAGINITIS	17.0156	p > 0.05
Vaginitis	rs1960350	NA	11	41750510	T	C	-0.1911	0.0439	1.358e-05	finn-b-N14_VAGINITIS	18.9493	p > 0.05
Vaginitis	rs4910436	NA	11	12071129	T	C	-0.301	0.0713	2.40198e-05	finn-b-N14_VAGINITIS	17.8219	p > 0.05
Vaginitis	rs77719910	NA	12	62315394	G	A	0.3273	0.0798	4.134e-05	finn-b-N14_VAGINITIS	16.8223	p > 0.05
Vaginitis	rs12321130	NA	12	42094384	T	G	0.1934	0.0432	7.58193e-06	finn-b-N14_VAGINITIS	20.0422	p > 0.05
Vaginitis	rs2600937	NA	12	42873646	T	C	0.2135	0.0526	4.98104e-05	finn-b-N14_VAGINITIS	16.475	p > 0.05
Vaginitis	rs1500670	NA	12	100004829	G	A	0.1459	0.0351	3.20797e-05	finn-b-N14_VAGINITIS	17.2781	p > 0.05
Vaginitis	rs17431074	NA	12	16278812	A	G	0.3325	0.0799	3.13798e-05	finn-b-N14_VAGINITIS	17.3177	p > 0.05
Vaginitis	rs11618782	NA	13	111484381	G	C	0.1575	0.0379	3.185e-05	finn-b-N14_VAGINITIS	17.2696	p > 0.05
Vaginitis	rs1927755	NA	13	107715974	T	A	-0.1356	0.0321	2.37301e-05	finn-b-N14_VAGINITIS	17.8447	p > 0.05
Vaginitis	rs9582694	NA	13	104026274	C	A	-0.19	0.0433	1.12499e-05	finn-b-N14_VAGINITIS	19.2545	p > 0.05
Vaginitis	rs77528506	NA	13	28572074	A	G	0.5264	0.1159	5.57096e-06	finn-b-N14_VAGINITIS	20.6284	p > 0.05
Vaginitis	rs142582787	NA	14	92044527	T	C	-0.5136	0.1258	4.48301e-05	finn-b-N14_VAGINITIS	16.6682	p > 0.05
Vaginitis	rs12437665	NA	15	98055047	A	T	-0.191	0.0469	4.57099e-05	finn-b-N14_VAGINITIS	16.5852	p > 0.05
Vaginitis	rs146246605	NA	15	59710056	A	G	0.4053	0.0963	2.57697e-05	finn-b-N14_VAGINITIS	17.7133	p > 0.05
Vaginitis	rs2043727	NA	15	60062079	C	T	-0.1563	0.0364	1.758e-05	finn-b-N14_VAGINITIS	18.4381	p > 0.05
Vaginitis	rs140497830	NA	17	57850542	T	C	0.4282	0.1052	4.71704e-05	finn-b-N14_VAGINITIS	16.5677	p > 0.05
Vaginitis	rs61764063	NA	17	60469289	C	T	0.6333	0.1507	2.65198e-05	finn-b-N14_VAGINITIS	17.6601	p > 0.05
Vaginitis	rs143001133	NA	17	60643731	G	A	0.719	0.1578	5.19601e-06	finn-b-N14_VAGINITIS	20.7608	p > 0.05
Vaginitis	rs117518242	NA	17	72699739	G	A	0.6748	0.1471	4.48797e-06	finn-b-N14_VAGINITIS	21.0438	p > 0.05
Vaginitis	rs3923087	NA	17	63549261	C	T	-0.1677	0.0398	2.52598e-05	finn-b-N14_VAGINITIS	17.7542	p > 0.05
Vaginitis	rs77517255	NA	17	13437333	A	G	0.4082	0.0885	3.97896e-06	finn-b-N14_VAGINITIS	21.2745	p > 0.05
Vaginitis	rs10424640	NA	19	46508354	T	C	0.1432	0.0342	2.77498e-05	finn-b-N14_VAGINITIS	17.5321	p > 0.05
Vaginitis	rs147967125	NA	20	61505648	T	C	0.3531	0.0863	4.32603e-05	finn-b-N14_VAGINITIS	16.7407	p > 0.05
Vaginitis	rs78863567	NA	20	36176157	A	G	0.4173	0.0947	1.05901e-05	finn-b-N14_VAGINITIS	19.4177	p > 0.05
Vaginitis	rs140498723	NA	20	18270382	C	G	6.8639	1.4455	2.05102e-06	finn-b-N14_VAGINITIS	22.5479	p > 0.05
Vaginitis	rs1276412	NA	20	55523633	G	A	0.1535	0.0355	1.55299e-05	finn-b-N14_VAGINITIS	18.6965	p > 0.05
Vaginitis	rs6045138	NA	20	17991761	A	G	0.1414	0.0325	1.32902e-05	finn-b-N14_VAGINITIS	18.9292	p > 0.05
Vaginitis	rs9981861	NA	21	41415044	C	T	0.1325	0.0321	3.66801e-05	finn-b-N14_VAGINITIS	17.0381	p > 0.05
Vaginitis	rs9628491	NA	22	49203354	G	A	-0.168	0.0407	3.68697e-05	finn-b-N14_VAGINITIS	17.0384	p > 0.05
Vaginitis	rs117089825	NA	22	30089766	G	A	0.4955	0.1221	4.948e-05	finn-b-N14_VAGINITIS	16.4686	p > 0.05
Vaginitis	rs76054837	NA	22	45593478	A	G	-0.3066	0.075	4.40595e-05	finn-b-N14_VAGINITIS	16.7117	p > 0.05
Menarche	rs12354267	176008	1	44248272	C	T	-0.0158253	0.00268285	3.67054e-09	ukb-a-315	34.7945	p > 0.05
Menarche	rs12564163	176008	1	72513121	G	T	-0.0137277	0.00251166	4.6203e-08	ukb-a-315	29.8727	p > 0.05
Menarche	rs61779780	176008	1	65931394	C	G	0.0161544	0.00250349	1.10123e-10	ukb-a-315	41.638	p > 0.05
Menarche	rs12140609	176008	1	102426749	C	A	0.0174621	0.00294264	2.95897e-09	ukb-a-315	35.2143	p > 0.05
Menarche	rs4660257	176008	1	44148168	C	T	-0.0184353	0.00270595	9.59622e-12	ukb-a-315	46.4153	p > 0.05
Menarche	rs7538038	176008	1	204161026	G	A	-0.016611	0.00287602	7.67591e-09	ukb-a-315	33.3586	p > 0.05
Menarche	rs10874340	176008	1	83259080	T	G	0.0138181	0.00247586	2.39315e-08	ukb-a-315	31.149	p > 0.05
Menarche	rs2422137	176008	1	72619961	A	C	-0.0147852	0.00249141	2.95318e-09	ukb-a-315	35.2179	p > 0.05
Menarche	rs3101336	176008	1	72751185	C	T	-0.018415	0.00252573	3.09101e-13	ukb-a-315	53.1581	p > 0.05
Menarche	rs11210871	176008	1	44029353	G	C	-0.0178434	0.00270792	4.42996e-11	ukb-a-315	43.4194	p > 0.05
Menarche	rs509325	176008	1	177894591	G	T	-0.028175	0.00305118	2.63148e-20	ukb-a-315	85.2692	p > 0.05
Menarche	rs3767357	176008	1	165403451	G	A	-0.0380302	0.00370472	1.02589e-24	ukb-a-315	105.377	p > 0.05
Menarche	rs2245213	176008	1	14139683	C	A	-0.0240481	0.00341772	1.98153e-12	ukb-a-315	49.5095	p > 0.05
Menarche	rs34166952	176008	1	177793822	C	G	-0.0241822	0.00305871	2.67301e-15	ukb-a-315	62.505	p > 0.05
Menarche	rs4650133	176008	1	72863906	A	G	-0.0160466	0.00250978	1.62398e-10	ukb-a-315	40.8785	p > 0.05
Menarche	rs7553348	176008	1	75005067	A	G	0.0270074	0.00249904	3.24863e-27	ukb-a-315	116.794	p > 0.05
Menarche	rs17006627	176008	2	61389609	C	G	0.0217298	0.00310355	2.53922e-12	ukb-a-315	49.0223	p > 0.05
Menarche	rs3136247	176008	2	48013099	G	A	0.0186551	0.0031389	2.80053e-09	ukb-a-315	35.3216	p > 0.05
Menarche	rs6747911	176008	2	142314952	T	G	0.0144427	0.00248647	6.31335e-09	ukb-a-315	33.7389	p > 0.05
Menarche	rs112939153	176008	2	157028511	G	A	-0.0322002	0.00506807	2.10921e-10	ukb-a-315	40.3675	p > 0.05
Menarche	rs113658130	176008	2	200504209	T	C	0.0187861	0.00261791	7.20775e-13	ukb-a-315	51.4949	p > 0.05
Menarche	rs11893331	176008	2	56577406	G	A	0.034517	0.00330206	1.44212e-25	ukb-a-315	109.269	p > 0.05
Menarche	rs79447298	176008	2	209603849	G	A	0.0274969	0.00397073	4.37824e-12	ukb-a-315	47.9542	p > 0.05
Menarche	rs9973442	176008	2	199522858	A	C	0.0171208	0.00250894	8.88587e-12	ukb-a-315	46.5659	p > 0.05
Menarche	rs62180179	176008	2	199844791	C	A	0.0271614	0.00268088	4.06537e-24	ukb-a-315	102.648	p > 0.05
Menarche	rs17266097	176008	2	200275209	T	C	0.0232475	0.00254102	5.81166e-20	ukb-a-315	83.7021	p > 0.05
Menarche	rs149957269	176008	2	48178902	T	C	0.0414693	0.00756235	4.17205e-08	ukb-a-315	30.0704	p > 0.05
Menarche	rs2839831	176008	2	61582717	G	A	-0.0239315	0.00343391	3.19963e-12	ukb-a-315	48.5693	p > 0.05
Menarche	rs12988616	176008	2	61244663	C	A	0.0187317	0.00321661	5.77497e-09	ukb-a-315	33.9123	p > 0.05
Menarche	rs1467354	176008	2	61701064	A	C	-0.0240989	0.00379379	2.12775e-10	ukb-a-315	40.3504	p > 0.05
Menarche	rs62149784	176008	2	73824410	T	C	0.0412005	0.00701686	4.32295e-09	ukb-a-315	34.4762	p > 0.05
Menarche	rs4664602	176008	2	153542585	T	C	-0.0233712	0.00327588	9.76338e-13	ukb-a-315	50.8986	p > 0.05
Menarche	rs6712986	176008	2	25126046	C	T	-0.0247223	0.00377976	6.13903e-11	ukb-a-315	42.7808	p > 0.05
Menarche	rs116113836	176008	3	48812594	A	G	0.0346138	0.00601152	8.52963e-09	ukb-a-315	33.1535	p > 0.05
Menarche	rs12583	176008	3	49571462	T	G	0.0166317	0.0028225	3.80987e-09	ukb-a-315	34.7221	p > 0.05
Menarche	rs4256170	176008	3	51192126	A	G	0.053982	0.00803102	1.80177e-11	ukb-a-315	45.1811	p > 0.05
Menarche	rs146370649	176008	3	51468766	G	C	0.0580699	0.00822806	1.70098e-12	ukb-a-315	49.8089	p > 0.05
Menarche	rs114353727	176008	3	49089064	G	C	0.0355404	0.00613269	6.83361e-09	ukb-a-315	33.5848	p > 0.05
Menarche	rs1984870	176008	3	24715135	T	G	0.0141478	0.00250514	1.63031e-08	ukb-a-315	31.8944	p > 0.05
Menarche	rs6805393	176008	3	117492152	A	G	-0.019889	0.00247816	1.01555e-15	ukb-a-315	64.4121	p > 0.05
Menarche	rs7433864	176008	3	117593483	A	C	0.0227719	0.00247645	3.77572e-20	ukb-a-315	84.555	p > 0.05
Menarche	rs11720542	176008	3	49357427	G	A	-0.0171271	0.00283839	1.6017e-09	ukb-a-315	36.4102	p > 0.05
Menarche	rs148115848	176008	3	50428885	T	C	0.0585045	0.00848863	5.51569e-12	ukb-a-315	47.5011	p > 0.05
Menarche	rs140440099	176008	3	50632595	A	G	0.0537353	0.00813227	3.91562e-11	ukb-a-315	43.6612	p > 0.05
Menarche	rs11130255	176008	3	50732729	A	G	0.0227287	0.00382987	2.95128e-09	ukb-a-315	35.2193	p > 0.05
Menarche	rs9836756	176008	3	49822909	A	G	0.0189666	0.0032462	5.14494e-09	ukb-a-315	34.1372	p > 0.05
Menarche	rs11130329	176008	3	52896855	A	C	-0.0202973	0.00355258	1.10915e-08	ukb-a-315	32.6429	p > 0.05
Menarche	rs116626829	176008	3	48918313	C	T	0.0347559	0.00594527	5.0451e-09	ukb-a-315	34.1754	p > 0.05
Menarche	rs62262675	176008	3	49673662	G	A	0.0192808	0.00325982	3.33112e-09	ukb-a-315	34.9835	p > 0.05
Menarche	rs149787889	176008	3	50112056	A	G	0.0508875	0.00863723	3.83054e-09	ukb-a-315	34.7115	p > 0.05
Menarche	rs768917	176008	3	117805617	C	T	-0.0182283	0.00267281	9.13903e-12	ukb-a-315	46.5111	p > 0.05
Menarche	rs3849531	176008	3	128058617	T	A	0.0159431	0.00279639	1.1908e-08	ukb-a-315	32.505	p > 0.05
Menarche	rs7631586	176008	3	49220137	G	A	-0.0182917	0.00279943	6.418e-11	ukb-a-315	42.6942	p > 0.05
Menarche	rs2276824	176008	3	52637486	G	C	0.0149346	0.00248899	1.9736e-09	ukb-a-315	36.0032	p > 0.05
Menarche	rs7627864	176008	3	49926613	G	C	0.0151058	0.00249822	1.48201e-09	ukb-a-315	36.5617	p > 0.05
Menarche	rs2300922	176008	3	185651469	T	C	0.0171636	0.00250684	7.58228e-12	ukb-a-315	46.8774	p > 0.05
Menarche	rs4234589	176008	3	185818882	G	A	0.0228048	0.0036149	2.82338e-10	ukb-a-315	39.7979	p > 0.05
Menarche	rs6414310	176008	3	127856573	A	T	-0.0158236	0.00279391	1.48464e-08	ukb-a-315	32.0764	p > 0.05
Menarche	rs7620036	176008	3	117700866	A	G	-0.0181289	0.00282488	1.38813e-10	ukb-a-315	41.1854	p > 0.05
Menarche	rs2608997	176008	3	50833047	A	G	0.0227565	0.00382743	2.75937e-09	ukb-a-315	35.3506	p > 0.05
Menarche	rs7652234	176008	3	24190459	G	C	0.0365899	0.00636473	9.00016e-09	ukb-a-315	33.0493	p > 0.05
Menarche	rs138625771	176008	3	51333959	C	G	0.0555891	0.00822376	1.38835e-11	ukb-a-315	45.6918	p > 0.05
Menarche	rs73187650	176008	3	184065937	C	T	0.0148687	0.00269011	3.25889e-08	ukb-a-315	30.5496	p > 0.05
Menarche	rs139488306	176008	3	50997303	A	G	0.0538842	0.00807109	2.45923e-11	ukb-a-315	44.5716	p > 0.05
Menarche	rs74330453	176008	3	51614203	C	A	0.0577339	0.00832965	4.1889e-12	ukb-a-315	48.0406	p > 0.05
Menarche	rs78864109	176008	3	48709956	A	G	0.03419	0.00621864	3.84689e-08	ukb-a-315	30.2279	p > 0.05
Menarche	rs11235	176008	3	52745087	C	T	-0.0151067	0.00248884	1.28342e-09	ukb-a-315	36.8422	p > 0.05
Menarche	rs1426575	176008	4	95260069	C	G	-0.0164119	0.00256114	1.47764e-10	ukb-a-315	41.063	p > 0.05
Menarche	rs116171240	176008	4	104324914	T	C	0.0530426	0.00907238	5.02609e-09	ukb-a-315	34.1828	p > 0.05
Menarche	rs77322567	176008	4	104569676	A	C	0.0365193	0.0053551	9.1622e-12	ukb-a-315	46.5061	p > 0.05
Menarche	rs2798224	176008	4	3267668	A	G	0.013792	0.00250309	3.59352e-08	ukb-a-315	30.36	p > 0.05
Menarche	rs114087689	176008	4	104064037	T	C	0.0668484	0.00996647	1.98793e-11	ukb-a-315	44.9883	p > 0.05
Menarche	rs143875052	176008	4	106150555	T	C	-0.0243428	0.00378785	1.3087e-10	ukb-a-315	41.3005	p > 0.05
Menarche	rs2632423	176008	4	95135478	G	A	0.0156096	0.00253632	7.55075e-10	ukb-a-315	37.877	p > 0.05
Menarche	rs34811474	176008	4	25408838	A	G	0.0177422	0.0029334	1.46626e-09	ukb-a-315	36.5824	p > 0.05
Menarche	rs116646027	176008	4	104562071	C	T	0.0991998	0.0115603	9.47327e-18	ukb-a-315	73.6348	p > 0.05
Menarche	rs2560737	176008	5	134149365	G	A	-0.0269741	0.00414	7.2644e-11	ukb-a-315	42.4515	p > 0.05
Menarche	rs6451675	176008	5	43110855	G	C	-0.0153801	0.00268331	9.9552e-09	ukb-a-315	32.8531	p > 0.05
Menarche	rs251130	176008	5	110859797	A	G	-0.0154956	0.00277951	2.48005e-08	ukb-a-315	31.08	p > 0.05
Menarche	rs246344	176008	5	134043468	A	G	-0.0286367	0.00328976	3.20848e-18	ukb-a-315	75.7735	p > 0.05
Menarche	rs62380028	176008	5	134256385	A	G	0.0255686	0.00339349	4.92153e-14	ukb-a-315	56.7702	p > 0.05
Menarche	rs62376854	176008	5	110569130	G	A	-0.030438	0.0053606	1.36417e-08	ukb-a-315	32.2408	p > 0.05
Menarche	rs6876159	176008	5	133813716	G	C	-0.0139739	0.00249133	2.03807e-08	ukb-a-315	31.461	p > 0.05
Menarche	rs62379978	176008	5	133915969	G	T	0.0350187	0.00350179	1.54277e-23	ukb-a-315	100.005	p > 0.05
Menarche	rs141344917	176008	5	111134797	A	G	-0.0322386	0.00520436	5.85841e-10	ukb-a-315	38.3723	p > 0.05
Menarche	rs10063744	176008	5	95649772	G	C	0.0164191	0.00275245	2.44698e-09	ukb-a-315	35.5844	p > 0.05
Menarche	rs3798495	176008	6	100882405	A	G	0.0184135	0.0027935	4.36516e-11	ukb-a-315	43.4486	p > 0.05
Menarche	rs9322174	176008	6	101204193	C	G	-0.0173122	0.00248081	2.99571e-12	ukb-a-315	48.6987	p > 0.05
Menarche	rs9349203	176008	6	41893323	A	G	-0.0159574	0.0024876	1.4139e-10	ukb-a-315	41.1494	p > 0.05
Menarche	rs2428493	176008	6	31329135	A	C	0.0176089	0.0025195	2.77715e-12	ukb-a-315	48.8468	p > 0.05
Menarche	rs61417237	176008	6	84324159	A	G	0.0161791	0.00263049	7.73624e-10	ukb-a-315	37.8299	p > 0.05
Menarche	rs17414086	176008	6	76344431	T	C	0.0141722	0.00255667	2.97338e-08	ukb-a-315	30.7274	p > 0.05
Menarche	rs4897175	176008	6	126657472	G	A	-0.0140361	0.00250226	2.03371e-08	ukb-a-315	31.465	p > 0.05
Menarche	rs720884	176008	6	56877318	G	A	-0.0209036	0.00327558	1.75618e-10	ukb-a-315	40.7254	p > 0.05
Menarche	rs71564866	176008	6	56771207	A	G	-0.0178273	0.00311946	1.09961e-08	ukb-a-315	32.6597	p > 0.05
Menarche	rs9361178	176008	6	77709928	G	C	-0.0240124	0.00306974	5.21555e-15	ukb-a-315	61.1882	p > 0.05
Menarche	rs6913430	176008	6	126976616	G	T	-0.0185065	0.00247519	7.65068e-14	ukb-a-315	55.9025	p > 0.05
Menarche	rs10947987	176008	6	41754370	T	C	0.0159256	0.00249068	1.61942e-10	ukb-a-315	40.8842	p > 0.05
Menarche	rs1933801	176008	6	105365725	T	C	-0.0599963	0.0026474	1.5346e-113	ukb-a-315	513.582	p > 0.05
Menarche	rs9388500	176008	6	126876580	G	C	-0.0187008	0.00247559	4.23936e-14	ukb-a-315	57.0641	p > 0.05
Menarche	rs2582924	176008	6	147592611	A	G	-0.0143198	0.00248124	7.88243e-09	ukb-a-315	33.3071	p > 0.05
Menarche	rs9398808	176008	6	126758791	T	G	-0.020593	0.00248652	1.22096e-16	ukb-a-315	68.5891	p > 0.05
Menarche	rs2243873	176008	6	31863433	A	C	0.0149316	0.00248083	1.76044e-09	ukb-a-315	36.2259	p > 0.05
Menarche	rs12206564	176008	6	100987009	C	T	-0.0169986	0.00247879	7.02587e-12	ukb-a-315	47.027	p > 0.05
Menarche	rs239236	176008	6	101099217	G	A	0.0165239	0.00248327	2.85891e-11	ukb-a-315	44.2769	p > 0.05
Menarche	rs6900606	176008	6	105207949	G	A	0.019044	0.0026586	7.91407e-13	ukb-a-315	51.311	p > 0.05
Menarche	rs1262553	176008	6	127078785	C	T	0.0177307	0.00247947	8.64769e-13	ukb-a-315	51.1369	p > 0.05
Menarche	rs55967215	176008	6	101462151	G	A	0.0152413	0.00248652	8.82938e-10	ukb-a-315	37.5716	p > 0.05
Menarche	rs78928932	176008	6	136228617	C	T	0.0310637	0.00487008	1.793e-10	ukb-a-315	40.685	p > 0.05
Menarche	rs9375476	176008	6	127185801	A	G	-0.017356	0.00293885	3.51763e-09	ukb-a-315	34.8774	p > 0.05
Menarche	rs221618	176008	6	105472320	A	G	-0.0481414	0.00250456	2.97167e-82	ukb-a-315	369.466	p > 0.05
Menarche	rs2764261	176008	6	108927842	G	A	-0.0164862	0.00256079	1.21431e-10	ukb-a-315	41.447	p > 0.05
Menarche	rs35005436	176008	7	74134911	C	T	-0.0212927	0.003387	3.25245e-10	ukb-a-315	39.5213	p > 0.05
Menarche	rs1167827	176008	7	75163169	G	A	-0.0140046	0.00249858	2.0854e-08	ukb-a-315	31.4163	p > 0.05
Menarche	rs56283944	176008	7	157983840	A	G	0.0157709	0.00261095	1.54135e-09	ukb-a-315	36.4851	p > 0.05
Menarche	rs1899689	176008	7	121964349	T	C	0.0140542	0.00254458	3.33396e-08	ukb-a-315	30.5056	p > 0.05
Menarche	rs349356	176008	8	73453946	T	G	0.0160882	0.00271792	3.23922e-09	ukb-a-315	35.0382	p > 0.05
Menarche	rs62520182	176008	8	140646051	T	C	0.0268566	0.00353715	3.14775e-14	ukb-a-315	57.6494	p > 0.05
Menarche	rs10503247	176008	8	4136295	C	G	-0.0206134	0.00375406	4.00322e-08	ukb-a-315	30.1507	p > 0.05
Menarche	rs13253935	176008	8	4828306	T	C	-0.017172	0.00255867	1.93464e-11	ukb-a-315	45.0415	p > 0.05
Menarche	rs8180892	176008	8	3765324	T	C	-0.0143611	0.00258234	2.68188e-08	ukb-a-315	30.9278	p > 0.05
Menarche	rs12550650	176008	8	4550990	T	C	0.0174414	0.00249564	2.78356e-12	ukb-a-315	48.8426	p > 0.05
Menarche	rs7852169	176008	9	114318394	G	C	0.0485215	0.0045005	4.29932e-27	ukb-a-315	116.238	p > 0.05
Menarche	rs2818292	176008	9	109011615	A	C	0.0380708	0.00296458	9.92887e-38	ukb-a-315	164.914	p > 0.05
Menarche	rs2297605	176008	9	127255448	A	G	0.0177949	0.00251277	1.42824e-12	ukb-a-315	50.1517	p > 0.05
Menarche	rs913588	176008	9	7174673	A	G	-0.0186343	0.00247572	5.22396e-14	ukb-a-315	56.653	p > 0.05
Menarche	rs10429477	176008	9	11726795	G	A	-0.0182335	0.00284773	1.52894e-10	ukb-a-315	40.9961	p > 0.05
Menarche	rs4838208	176008	9	127528035	A	C	0.0165759	0.00248297	2.46547e-11	ukb-a-315	44.5668	p > 0.05
Menarche	rs10978384	176008	9	108781675	C	T	-0.0232403	0.00273805	2.12031e-17	ukb-a-315	72.0445	p > 0.05
Menarche	rs10960303	176008	9	11839805	A	C	-0.0179327	0.0028387	2.66944e-10	ukb-a-315	39.9073	p > 0.05
Menarche	rs4740511	176008	9	11956539	C	G	-0.0189188	0.00287994	5.07341e-11	ukb-a-315	43.1539	p > 0.05
Menarche	rs72607173	176008	9	111879398	G	T	-0.0165866	0.00270185	8.32204e-10	ukb-a-315	37.6871	p > 0.05
Menarche	rs6477506	176008	9	109118848	G	A	0.0291822	0.00272152	8.11335e-27	ukb-a-315	114.978	p > 0.05
Menarche	rs10760369	176008	9	127397400	G	A	0.016612	0.00248038	2.12863e-11	ukb-a-315	44.8546	p > 0.05
Menarche	rs62529430	176008	9	11370317	G	C	-0.0186452	0.00293274	2.05438e-10	ukb-a-315	40.4191	p > 0.05
Menarche	rs2151426	176008	9	111743797	C	A	-0.0170241	0.00275379	6.3403e-10	ukb-a-315	38.2179	p > 0.05
Menarche	rs79014762	176008	9	114166013	A	C	0.0377695	0.00452992	7.6243e-17	ukb-a-315	69.5187	p > 0.05
Menarche	rs1516883	176008	9	108907267	A	G	-0.0447331	0.00266749	4.54883e-63	ukb-a-315	281.224	p > 0.05
Menarche	rs10797119	176008	9	92202495	C	T	-0.0173352	0.00249609	3.79927e-12	ukb-a-315	48.2322	p > 0.05
Menarche	rs2907557	176008	10	117593801	G	A	0.0168172	0.00304304	3.27258e-08	ukb-a-315	30.5416	p > 0.05
Menarche	rs1874984	176008	10	1731871	C	G	0.017007	0.00247365	6.20869e-12	ukb-a-315	47.2693	p > 0.05
Menarche	rs10794201	176008	10	126846531	T	C	0.0160221	0.00268872	2.54261e-09	ukb-a-315	35.5098	p > 0.05
Menarche	rs11188552	176008	10	97765992	G	A	-0.0202856	0.00262698	1.15107e-14	ukb-a-315	59.6296	p > 0.05
Menarche	rs4442536	176008	11	28362274	C	T	0.0185897	0.00337354	3.5841e-08	ukb-a-315	30.365	p > 0.05
Menarche	rs4576789	176008	11	101733568	G	A	0.0143668	0.00252053	1.20063e-08	ukb-a-315	32.489	p > 0.05
Menarche	rs11039426	176008	11	47863119	A	G	-0.0150306	0.00260166	7.60256e-09	ukb-a-315	33.3773	p > 0.05
Menarche	rs947992	176008	11	101485041	A	T	0.0251908	0.0028504	9.86279e-19	ukb-a-315	78.1038	p > 0.05
Menarche	rs3740688	176008	11	47380340	T	G	0.0135966	0.00248952	4.72639e-08	ukb-a-315	29.8284	p > 0.05
Menarche	rs11030255	176008	11	28252946	G	T	0.0184099	0.00337062	4.71737e-08	ukb-a-315	29.8321	p > 0.05
Menarche	rs7113874	176008	11	8688016	T	C	0.0208136	0.00261547	1.76076e-15	ukb-a-315	63.3279	p > 0.05
Menarche	rs7108449	176008	11	101587116	T	A	0.0205164	0.00274514	7.83249e-14	ukb-a-315	55.8564	p > 0.05
Menarche	rs72632980	176008	11	16653971	C	T	-0.0204224	0.00327819	4.68177e-10	ukb-a-315	38.8101	p > 0.05
Menarche	rs12360772	176008	11	1899962	A	G	-0.0177775	0.0031854	2.39585e-08	ukb-a-315	31.1468	p > 0.05
Menarche	rs11215403	176008	11	115058585	A	G	0.0157119	0.00287897	4.83649e-08	ukb-a-315	29.784	p > 0.05
Menarche	rs7942122	176008	11	122729107	C	T	0.0211138	0.00349428	1.52149e-09	ukb-a-315	36.5105	p > 0.05
Menarche	rs1981405	176008	11	77976208	T	C	0.023638	0.00382951	6.73271e-10	ukb-a-315	38.1009	p > 0.05
Menarche	rs4755720	176008	11	43628749	T	C	0.0164539	0.00254518	1.01742e-10	ukb-a-315	41.7927	p > 0.05
Menarche	rs16917237	176008	11	27702383	T	G	0.0202986	0.00307562	4.12762e-11	ukb-a-315	43.5579	p > 0.05
Menarche	rs7124681	176008	11	47529947	A	C	-0.0151703	0.00251609	1.64987e-09	ukb-a-315	36.3526	p > 0.05
Menarche	rs67257872	176008	11	8530218	G	A	0.0176177	0.00249435	1.63456e-12	ukb-a-315	49.8866	p > 0.05
Menarche	rs11237488	176008	11	78128775	T	C	0.0223662	0.00374435	2.32922e-09	ukb-a-315	35.6805	p > 0.05
Menarche	rs7955427	176008	12	24564344	C	T	0.0144401	0.00260079	2.82481e-08	ukb-a-315	30.8269	p > 0.05
Menarche	rs9549099	176008	13	40766349	C	T	-0.0168502	0.00281344	2.11295e-09	ukb-a-315	35.8703	p > 0.05
Menarche	rs9548881	176008	13	40262760	C	T	-0.0144364	0.00261701	3.46529e-08	ukb-a-315	30.4304	p > 0.05
Menarche	rs8007087	176008	14	93918885	T	C	-0.0149817	0.00267481	2.13368e-08	ukb-a-315	31.3716	p > 0.05
Menarche	rs61992671	176008	14	101531854	G	A	0.0165509	0.0025835	1.49389e-10	ukb-a-315	41.0418	p > 0.05
Menarche	rs7155448	176008	14	60937851	C	T	-0.0214917	0.00269574	1.56459e-15	ukb-a-315	63.5602	p > 0.05
Menarche	rs78352137	176008	14	100920416	C	T	-0.0355898	0.00393652	1.56856e-19	ukb-a-315	81.7384	p > 0.05
Menarche	rs11857726	176008	15	41530359	A	G	-0.0165399	0.00255724	9.96552e-11	ukb-a-315	41.8334	p > 0.05
Menarche	rs8028313	176008	15	68043057	G	C	0.0180103	0.00297794	1.47038e-09	ukb-a-315	36.5772	p > 0.05
Menarche	rs28735117	176008	15	67933892	T	C	0.0167279	0.00284893	4.32305e-09	ukb-a-315	34.4762	p > 0.05
Menarche	rs3743266	176008	15	60781513	C	T	-0.0223232	0.0026329	2.29721e-17	ukb-a-315	71.886	p > 0.05
Menarche	rs5742915	176008	15	74336633	C	T	0.0154026	0.00248209	5.46437e-10	ukb-a-315	38.5082	p > 0.05
Menarche	rs7359257	176008	15	67702907	C	A	-0.0140705	0.00250521	1.95173e-08	ukb-a-315	31.545	p > 0.05
Menarche	rs4778356	176008	15	24183428	G	A	-0.0247617	0.0035708	4.09072e-12	ukb-a-315	48.0872	p > 0.05
Menarche	rs752278	176008	15	89037134	A	G	-0.0188038	0.00253704	1.25256e-13	ukb-a-315	54.9334	p > 0.05
Menarche	rs12050569	176008	15	89143677	T	C	0.0355386	0.00513065	4.32116e-12	ukb-a-315	47.9795	p > 0.05
Menarche	rs77456635	176008	15	65158047	A	G	-0.0407395	0.00740978	3.84503e-08	ukb-a-315	30.2288	p > 0.05
Menarche	rs244418	176008	16	69622762	A	G	0.0249174	0.00252087	4.9306e-23	ukb-a-315	97.7022	p > 0.05
Menarche	rs1362376	176008	16	52291939	C	T	-0.0213291	0.0031484	1.25141e-11	ukb-a-315	45.895	p > 0.05
Menarche	rs3790078	176008	16	69906182	C	T	-0.0248079	0.00250943	4.86183e-23	ukb-a-315	97.7304	p > 0.05
Menarche	rs8052838	176008	16	70062095	T	G	-0.0165026	0.00299124	3.45382e-08	ukb-a-315	30.437	p > 0.05
Menarche	rs1421085	176008	16	53800954	C	T	-0.0327571	0.00252436	1.7342e-38	ukb-a-315	168.387	p > 0.05
Menarche	rs2917677	176008	16	69750849	T	C	0.0251861	0.00252193	1.76563e-23	ukb-a-315	99.7369	p > 0.05
Menarche	rs2541241	176008	17	53072993	C	A	-0.0149977	0.0025474	3.92898e-09	ukb-a-315	34.6621	p > 0.05
Menarche	rs17817628	176008	17	53174727	G	A	-0.0179919	0.00274041	5.20475e-11	ukb-a-315	43.1045	p > 0.05
Menarche	rs12607903	176008	18	3817134	T	C	-0.0206467	0.00276535	8.29087e-14	ukb-a-315	55.7444	p > 0.05
Menarche	rs10502879	176008	18	44398111	T	C	0.0171354	0.00252398	1.13266e-11	ukb-a-315	46.0911	p > 0.05
Menarche	rs28638450	176008	18	44874456	G	A	-0.0308513	0.0035478	3.46976e-18	ukb-a-315	75.6186	p > 0.05
Menarche	rs2668761	176008	18	44673049	T	C	0.0238492	0.00252741	3.90841e-21	ukb-a-315	89.0423	p > 0.05
Menarche	rs9956387	176008	18	44773382	T	A	0.0254608	0.00248422	1.21479e-24	ukb-a-315	105.042	p > 0.05
Menarche	rs34185948	176008	19	36281251	T	C	0.0322525	0.00547252	3.78695e-09	ukb-a-315	34.7338	p > 0.05
Menarche	rs3810291	176008	19	47569003	A	G	-0.0157655	0.00265116	2.74208e-09	ukb-a-315	35.3626	p > 0.05
Menarche	rs56218501	176008	20	46365636	T	C	0.0170181	0.00302184	1.78715e-08	ukb-a-315	31.7161	p > 0.05
Menarche	rs3828002	176008	20	19702049	A	G	0.0143158	0.00250889	1.15832e-08	ukb-a-315	32.5588	p > 0.05
Menarche	rs4818008	176008	21	40611442	A	T	-0.0210411	0.00258696	4.19566e-16	ukb-a-315	66.1542	p > 0.05
Menopause	rs79743769	3866	1	82010589	G	A	-1.1769	0.2604	6.187e-06	ieu-b-4823	20.4267	p > 0.05
Menopause	rs77003789	3866	2	111472533	C	G	-0.9482	0.1913	7.16605e-07	ieu-b-4823	24.568	p > 0.05
Menopause	rs9872003	3866	3	184113900	G	A	-0.5387	0.1155	3.09001e-06	ieu-b-4823	21.7535	p > 0.05
Menopause	rs62329462	4476	4	103264105	T	C	0.6583	0.1439	4.75499e-06	ieu-b-4823	20.9279	p > 0.05
Menopause	rs76422159	4325	4	185760857	T	C	0.736	0.1654	8.62105e-06	ieu-b-4823	19.8009	p > 0.05
Menopause	rs77219103	3866	4	139291599	T	C	-0.9644	0.2179	9.5929e-06	ieu-b-4823	19.5884	p > 0.05
Menopause	rs13172952	3866	5	104119208	T	C	-0.7592	0.1613	2.52598e-06	ieu-b-4823	22.1536	p > 0.05
Menopause	rs4870189	3866	6	150318085	T	C	-1.3128	0.2703	1.19201e-06	ieu-b-4823	23.5888	p > 0.05
Menopause	rs75025104	3866	7	90969134	T	C	-1.3659	0.2861	1.81201e-06	ieu-b-4823	22.793	p > 0.05
Menopause	rs10085746	3866	7	82941408	T	C	1.3188	0.2955	8.10793e-06	ieu-b-4823	19.9179	p > 0.05
Menopause	rs6988947	4017	8	15990691	C	T	-0.5071	0.1097	3.79804e-06	ieu-b-4823	21.3685	p > 0.05
Menopause	rs78601911	3866	9	118137498	G	T	0.8369	0.189	9.48506e-06	ieu-b-4823	19.6076	p > 0.05
Menopause	rs2077592	4476	9	26532020	G	A	-0.612	0.1376	8.62402e-06	ieu-b-4823	19.7818	p > 0.05
Menopause	rs35405828	3866	10	5986709	A	G	0.5129	0.1132	5.87503e-06	ieu-b-4823	20.5292	p > 0.05
Menopause	rs11216843	3866	11	118151329	T	A	1.3312	0.293	5.52306e-06	ieu-b-4823	20.642	p > 0.05
Menopause	rs11033431	4476	11	36128965	C	T	0.4342	0.0967	7.13395e-06	ieu-b-4823	20.1617	p > 0.05
Menopause	rs11820531	3866	11	3110404	A	G	-1.4378	0.2973	1.32599e-06	ieu-b-4823	23.3888	p > 0.05
Menopause	rs75770066	3866	12	66704225	G	A	1.2978	0.2717	1.78599e-06	ieu-b-4823	22.8158	p > 0.05
Menopause	rs12824574	3866	12	58960854	T	C	-1.1976	0.2617	4.73402e-06	ieu-b-4823	20.9419	p > 0.05
Menopause	rs9522930	4476	13	90967637	G	T	0.4287	0.0934	4.43302e-06	ieu-b-4823	21.0675	p > 0.05
Menopause	rs12881778	4017	14	74805171	T	C	-0.5109	0.1076	2.04498e-06	ieu-b-4823	22.5448	p > 0.05
Menopause	rs1958801	4476	14	98872110	G	A	-0.4501	0.1006	7.70602e-06	ieu-b-4823	20.0181	p > 0.05
Menopause	rs57570563	3866	15	74989267	T	C	-0.7657	0.1723	8.81597e-06	ieu-b-4823	19.7491	p > 0.05
Menopause	rs115841103	3866	15	89576685	T	C	1.2306	0.271	5.60906e-06	ieu-b-4823	20.6203	p > 0.05
Menopause	rs1030889	3866	15	74737949	A	C	-0.7635	0.1695	6.66193e-06	ieu-b-4823	20.2898	p > 0.05
Menopause	rs112413995	4325	17	75257371	A	G	-0.8119	0.1769	4.44396e-06	ieu-b-4823	21.0644	p > 0.05
Menopause	rs286225	4476	19	11906484	T	C	0.5651	0.1228	4.20901e-06	ieu-b-4823	21.1765	p > 0.05
Menopause	rs16991615	3866	20	5948227	A	G	0.9602	0.1888	3.67697e-07	ieu-b-4823	25.8654	p > 0.05
Menopause	rs34083227	3866	22	46927667	T	C	-0.9115	0.2059	9.5801e-06	ieu-b-4823	19.5975	p > 0.05
Menopause	rs74694146	3866	22	39170961	G	C	-0.8156	0.1823	7.65191e-06	ieu-b-4823	20.0162	p > 0.05
HPV E7 Type 16	rs1334997	994	1	71154117	C	T	0.1922	0.0461465	3.38899e-05	prot-c-2623_54_4	17.3472	p > 0.05
HPV E7 Type 16	rs548661	995	1	37479392	G	T	-0.1957	0.045165	1.622e-05	prot-c-2623_54_4	18.7749	p > 0.05
HPV E7 Type 16	rs6670046	996	1	194104179	C	T	0.443	0.0966405	5.15003e-06	prot-c-2623_54_4	21.0131	p > 0.05
HPV E7 Type 16	rs2919024	995	1	242522042	G	A	-0.781	0.185467	2.77402e-05	prot-c-2623_54_4	17.7325	p > 0.05
HPV E7 Type 16	rs9808377	997	2	179421694	G	A	-0.2523	0.0527163	1.95501e-06	prot-c-2623_54_4	22.9058	p > 0.05
HPV E7 Type 16	rs6719607	996	2	60866057	A	G	0.2447	0.0589071	3.55402e-05	prot-c-2623_54_4	17.2557	p > 0.05
HPV E7 Type 16	rs17047217	994	2	55970893	G	A	-0.7154	0.175043	4.72204e-05	prot-c-2623_54_4	16.7035	p > 0.05
HPV E7 Type 16	rs9830760	995	3	54264197	C	T	0.3036	0.0670495	6.67406e-06	prot-c-2623_54_4	20.5028	p > 0.05
HPV E7 Type 16	rs2864426	996	3	145529197	G	C	-0.2369	0.0571532	3.69301e-05	prot-c-2623_54_4	17.181	p > 0.05
HPV E7 Type 16	rs7447521	997	5	27610789	A	C	0.3735	0.0907434	4.17696e-05	prot-c-2623_54_4	16.9415	p > 0.05
HPV E7 Type 16	rs3812124	995	6	80958168	G	A	-0.4884	0.110673	1.133e-05	prot-c-2623_54_4	19.4746	p > 0.05
HPV E7 Type 16	rs2503718	997	6	81380831	G	A	0.5598	0.126081	9.99402e-06	prot-c-2623_54_4	19.7136	p > 0.05
HPV E7 Type 16	rs6935889	989	6	81529339	C	A	-0.6581	0.151881	1.61801e-05	prot-c-2623_54_4	18.7749	p > 0.05
HPV E7 Type 16	rs985915	997	6	65433784	A	G	0.2236	0.0538665	3.58897e-05	prot-c-2623_54_4	17.2308	p > 0.05
HPV E7 Type 16	rs216259	997	6	24931083	A	G	0.2119	0.0496137	2.13599e-05	prot-c-2623_54_4	18.2414	p > 0.05
HPV E7 Type 16	rs682927	993	9	1358244	T	G	-0.2052	0.0458036	8.34392e-06	prot-c-2623_54_4	20.0704	p > 0.05
HPV E7 Type 16	rs10992312	997	9	95105638	G	A	0.2614	0.0596667	1.30701e-05	prot-c-2623_54_4	19.1932	p > 0.05
HPV E7 Type 16	rs7850036	997	9	95589160	T	C	0.2443	0.052959	4.492e-06	prot-c-2623_54_4	21.2798	p > 0.05
HPV E7 Type 16	rs10992265	997	9	94943782	T	C	0.2354	0.0573587	4.40099e-05	prot-c-2623_54_4	16.8428	p > 0.05
HPV E7 Type 16	rs10897761	996	11	80884316	C	T	-0.4405	0.0944671	3.54601e-06	prot-c-2623_54_4	21.7436	p > 0.05
HPV E7 Type 16	rs7339361	996	13	109504132	C	T	0.3406	0.0778514	1.34199e-05	prot-c-2623_54_4	19.1406	p > 0.05
HPV E7 Type 16	rs28692644	997	13	50005050	G	A	0.3514	0.0846543	3.59998e-05	prot-c-2623_54_4	17.2308	p > 0.05
HPV E7 Type 16	rs41284209	990	13	48650492	G	A	0.2953	0.0664491	9.83603e-06	prot-c-2623_54_4	19.7492	p > 0.05
HPV E7 Type 16	rs8016986	997	14	87365603	T	C	-0.3348	0.0721241	3.90499e-06	prot-c-2623_54_4	21.5482	p > 0.05
HPV E7 Type 16	rs4791360	997	17	9713505	A	G	-0.2013	0.0463611	1.55801e-05	prot-c-2623_54_4	18.853	p > 0.05
HPV E7 Type 16	rs1513688	994	18	37304602	T	C	0.2291	0.0540585	2.46099e-05	prot-c-2623_54_4	17.9607	p > 0.05
HPV E7 Type 16	rs17766830	995	18	44040660	C	T	0.2107	0.0496934	2.44e-05	prot-c-2623_54_4	17.9776	p > 0.05
HPV E7 Type 18	rs12743566	993	1	75700632	G	A	0.3317	0.0813389	4.89903e-05	prot-c-2624_31_2	16.6301	p > 0.05
HPV E7 Type 18	rs35449613	997	1	168683476	T	C	0.3925	0.0923529	2.34002e-05	prot-c-2624_31_2	18.0625	p > 0.05
HPV E7 Type 18	rs4849449	994	2	116955767	T	C	-0.1953	0.0441356	1.06999e-05	prot-c-2624_31_2	19.5806	p > 0.05
HPV E7 Type 18	rs930937	990	4	58935390	T	G	0.3344	0.0763645	1.31999e-05	prot-c-2624_31_2	19.1756	p > 0.05
HPV E7 Type 18	rs249011	986	5	79809658	T	A	-0.1927	0.0434009	1.003e-05	prot-c-2624_31_2	19.7136	p > 0.05
HPV E7 Type 18	rs257969	996	5	118837658	C	T	-0.1928	0.046235	3.312e-05	prot-c-2624_31_2	17.3889	p > 0.05
HPV E7 Type 18	rs4702371	994	5	6621031	G	A	-0.2211	0.0485294	5.85706e-06	prot-c-2624_31_2	20.7571	p > 0.05
HPV E7 Type 18	rs4738265	996	8	73443576	T	C	0.2232	0.0490981	6.15503e-06	prot-c-2624_31_2	20.6661	p > 0.05
HPV E7 Type 18	rs7820513	988	8	84495551	A	G	-0.2385	0.0539471	1.09099e-05	prot-c-2624_31_2	19.5452	p > 0.05
HPV E7 Type 18	rs2393316	991	10	59333071	G	A	0.5772	0.137954	3.12198e-05	prot-c-2624_31_2	17.5059	p > 0.05
HPV E7 Type 18	rs11235802	996	11	73259543	C	A	-0.3173	0.0745011	2.24399e-05	prot-c-2624_31_2	18.1391	p > 0.05
HPV E7 Type 18	rs241993	982	12	3818665	C	T	-0.2042	0.0432535	2.69501e-06	prot-c-2624_31_2	22.2879	p > 0.05
HPV E7 Type 18	rs3901280	997	16	8510914	C	T	0.179	0.0437439	4.62605e-05	prot-c-2624_31_2	16.7445	p > 0.05
Lactobacillus	rs61828235	14306	1	211879486	T	C	0.132659	0.0315604	1.78612e-05	ebi-a-GCST90017030	17.668	p > 0.05
Lactobacillus	rs16861661	14306	1	18501459	G	A	-0.183147	0.038148	1.27809e-06	ebi-a-GCST90017030	23.0492	p > 0.05
Lactobacillus	rs12144895	14306	1	105207590	T	G	-0.091242	0.0217815	3.48915e-05	ebi-a-GCST90017030	17.5475	p > 0.05
Lactobacillus	rs35534992	14306	1	64451323	A	C	-0.192491	0.049275	3.78155e-05	ebi-a-GCST90017030	15.2605	p > 0.05
Lactobacillus	rs72685545	14306	1	105711790	T	C	0.13326	0.0306555	1.19845e-05	ebi-a-GCST90017030	18.8966	p > 0.05
Lactobacillus	rs74599091	14306	1	179720669	A	G	0.186437	0.0427381	1.58515e-05	ebi-a-GCST90017030	19.0298	p > 0.05
Lactobacillus	rs11674854	14306	2	28903275	C	T	-0.0852686	0.0176504	1.59199e-06	ebi-a-GCST90017030	23.3383	p > 0.05
Lactobacillus	rs12693845	14306	2	199312684	C	T	-0.0805447	0.0177429	8.96314e-06	ebi-a-GCST90017030	20.6075	p > 0.05
Lactobacillus	rs62166977	14306	2	123289737	C	T	-0.104829	0.0260626	3.91787e-05	ebi-a-GCST90017030	16.1781	p > 0.05
Lactobacillus	rs352987	14306	2	142597789	T	C	0.0704782	0.0171184	4.19798e-05	ebi-a-GCST90017030	16.9505	p > 0.05
Lactobacillus	rs6730157	14306	2	135907088	G	A	0.073402	0.0183409	3.73207e-05	ebi-a-GCST90017030	16.0168	p > 0.05
Lactobacillus	rs3861565	14306	2	50973250	T	A	-0.0920755	0.0222672	4.05117e-05	ebi-a-GCST90017030	17.0985	p > 0.05
Lactobacillus	rs12465802	14306	2	136381348	A	G	0.0737645	0.0184632	4.22795e-05	ebi-a-GCST90017030	15.9618	p > 0.05
Lactobacillus	rs1530559	14306	2	135755629	G	A	0.0804001	0.0178207	4.93106e-06	ebi-a-GCST90017030	20.3547	p > 0.05
Lactobacillus	rs7427976	14306	3	61500076	C	T	0.0987957	0.0234277	3.45494e-05	ebi-a-GCST90017030	17.7835	p > 0.05
Lactobacillus	rs77478751	14306	3	173151665	A	G	-0.219886	0.0475759	7.32706e-06	ebi-a-GCST90017030	21.361	p > 0.05
Lactobacillus	rs6806591	14306	3	196517566	A	G	-0.14399	0.0338897	3.36884e-05	ebi-a-GCST90017030	18.0522	p > 0.05
Lactobacillus	rs61236246	14306	3	67549923	C	T	-0.115304	0.0290425	4.99827e-05	ebi-a-GCST90017030	15.7623	p > 0.05
Lactobacillus	rs1948721	14306	3	192629447	C	T	0.0731654	0.0171782	2.19417e-05	ebi-a-GCST90017030	18.1408	p > 0.05
Lactobacillus	rs62314653	14306	4	109896462	C	A	0.187692	0.0394585	2.24383e-06	ebi-a-GCST90017030	22.6261	p > 0.05
Lactobacillus	rs729573	14306	4	109522893	C	T	-0.0758039	0.0179194	2.75334e-05	ebi-a-GCST90017030	17.8952	p > 0.05
Lactobacillus	rs13180333	14306	5	2099667	G	A	0.0705815	0.0170656	3.81355e-05	ebi-a-GCST90017030	17.1056	p > 0.05
Lactobacillus	rs11168014	14306	5	147360521	A	G	-0.0709943	0.0172905	3.91309e-05	ebi-a-GCST90017030	16.859	p > 0.05
Lactobacillus	rs75127669	14306	6	151027636	C	A	0.139784	0.0310414	6.83439e-06	ebi-a-GCST90017030	20.2783	p > 0.05
Lactobacillus	rs2714346	14306	6	7261881	T	G	0.0737281	0.0174224	2.52035e-05	ebi-a-GCST90017030	17.9081	p > 0.05
Lactobacillus	rs10945424	14306	6	169709819	C	T	0.0797582	0.019155	3.31444e-05	ebi-a-GCST90017030	17.3375	p > 0.05
Lactobacillus	rs9345899	14306	6	67559323	A	G	-0.121095	0.0281067	1.88018e-05	ebi-a-GCST90017030	18.5623	p > 0.05
Lactobacillus	rs2966620	14306	7	12051710	T	C	-0.0897625	0.0216232	3.73285e-05	ebi-a-GCST90017030	17.2326	p > 0.05
Lactobacillus	rs4718634	14306	7	67317750	G	A	0.144713	0.0348345	4.08602e-05	ebi-a-GCST90017030	17.2582	p > 0.05
Lactobacillus	rs12698621	14306	7	67205472	A	C	-0.130333	0.0301903	1.84022e-05	ebi-a-GCST90017030	18.6369	p > 0.05
Lactobacillus	rs6975832	14306	7	83383665	T	C	0.0758763	0.0183683	3.79036e-05	ebi-a-GCST90017030	17.0637	p > 0.05
Lactobacillus	rs1811256	14306	7	8197479	A	G	-0.132503	0.0334988	3.67697e-05	ebi-a-GCST90017030	15.6456	p > 0.05
Lactobacillus	rs768253	14306	8	69010103	T	G	-0.079195	0.0171791	4.24766e-06	ebi-a-GCST90017030	21.2518	p > 0.05
Lactobacillus	rs2205256	14306	8	116685489	C	T	0.137751	0.0335355	3.05971e-05	ebi-a-GCST90017030	16.8725	p > 0.05
Lactobacillus	rs7006433	14306	8	5051106	C	A	-0.135437	0.0331666	4.23877e-05	ebi-a-GCST90017030	16.6753	p > 0.05
Lactobacillus	rs76940714	14306	9	117274559	A	G	0.136187	0.0347109	1.27353e-05	ebi-a-GCST90017030	15.3936	p > 0.05
Lactobacillus	rs10961754	14306	9	1493906	G	C	0.0860668	0.020698	4.41164e-05	ebi-a-GCST90017030	17.2908	p > 0.05
Lactobacillus	rs2999446	14306	10	47682811	A	G	0.10979	0.0256982	1.7031e-05	ebi-a-GCST90017030	18.2524	p > 0.05
Lactobacillus	rs10995301	14306	10	64507295	G	C	0.076907	0.0179212	1.98783e-05	ebi-a-GCST90017030	18.4161	p > 0.05
Lactobacillus	rs9888127	14306	10	28669441	A	C	0.116064	0.0280562	2.59054e-05	ebi-a-GCST90017030	17.1134	p > 0.05
Lactobacillus	rs11011463	14306	10	20066021	G	A	-0.216175	0.0509689	1.68916e-05	ebi-a-GCST90017030	17.9887	p > 0.05
Lactobacillus	rs72982164	14306	11	102415755	G	A	0.149227	0.036674	4.81449e-05	ebi-a-GCST90017030	16.5569	p > 0.05
Lactobacillus	rs980145	14306	11	7794976	A	T	-0.0881428	0.0203466	2.31015e-05	ebi-a-GCST90017030	18.7668	p > 0.05
Lactobacillus	rs12297444	14306	12	106407877	G	A	-0.163184	0.0393072	4.08376e-05	ebi-a-GCST90017030	17.235	p > 0.05
Lactobacillus	rs7399658	14306	13	23834968	G	A	-0.107134	0.0221883	3.12097e-06	ebi-a-GCST90017030	23.3135	p > 0.05
Lactobacillus	rs9544939	14306	13	79542841	T	A	0.0693199	0.0170392	4.84931e-05	ebi-a-GCST90017030	16.5507	p > 0.05
Lactobacillus	rs62006794	14306	14	74666800	G	A	0.196773	0.0460216	1.77636e-05	ebi-a-GCST90017030	18.2813	p > 0.05
Lactobacillus	rs71416606	14306	14	98545234	C	T	-0.21076	0.0488419	2.22341e-05	ebi-a-GCST90017030	18.6205	p > 0.05
Lactobacillus	rs328312	14306	16	73890910	T	A	0.0815092	0.0169441	1.40618e-06	ebi-a-GCST90017030	23.1407	p > 0.05
Lactobacillus	rs17736913	14306	17	55777375	T	C	0.12035	0.0297244	3.58848e-05	ebi-a-GCST90017030	16.3933	p > 0.05
Lactobacillus	rs921925	14306	19	6928017	A	C	0.0985077	0.0203229	9.71673e-07	ebi-a-GCST90017030	23.4947	p > 0.05
Lactobacillus	rs2359817	14306	19	22205523	T	A	-0.0716579	0.0172519	3.11659e-05	ebi-a-GCST90017030	17.2526	p > 0.05
Lactobacillus	rs6092149	14306	20	54192992	A	T	-0.0801344	0.017149	3.29041e-06	ebi-a-GCST90017030	21.8354	p > 0.05
Lactobacillus	rs71351044	14306	20	35429818	A	C	0.13055	0.0306281	2.14259e-05	ebi-a-GCST90017030	18.1683	p > 0.05
